# Supplementary material for: Cleavage of Early Mouse Embryo with Damaged DNA
Source: Int J Mol Sci. 2022 Mar 23;23(7):3516. doi: 10.3390/ijms23073516 (PMC8998204; doi:10.3390/ijms23073516)
Supplement: Supplementary file 1 [file ijms-23-03516-s001.zip]

Archive with 2 entries (2 files):
- Movie S2.mp4
- Movie S1.mp4
